# Supplementary material for: Seasonal Variations in Macrobenthos Communities and Their Relationship with Environmental Factors in the Alpine Yuqu River
Source: Biology (Basel). 2025 Jan 24;14(2):120. doi: 10.3390/biology14020120 (PMC11852101; doi:10.3390/biology14020120)
Supplement: Supplementary file 1 [file biology-14-00120-s001.zip]

Archive with 1 entries (1 files):
- biology-3402076-supplementary.pdf
